# Supplementary material for: Decreased Variability of the 6-Minute Walk Test by Heart Rate Correction in Patients with Neuromuscular Disease
Source: PLoS One. 2014 Dec 5;9(12):e114273. doi: 10.1371/journal.pone.0114273 (PMC4257612; doi:10.1371/journal.pone.0114273)
Supplement: File S1 — Continued measured heart rate data for controls. (XLSX) [file pone.0114273.s001.xlsx]

## Sheet: C1
Test 1
time	+0:00	+0:01	+0:02	+0:03	+0:04	+0:05	+0:06	+0:07	+0:08	+0:09	+0:10	+0:11
00:00:00	73	73	75	78	82	88	94	98	100	103	105	106
00:00:12	107	108	108	110	111	112	113	114	116	117	118	120
00:00:24	120	122	122	123	123	123	122	122	122	121	120	120
00:00:36	120	119	119	118	119	119	119	120	121	121	121	121
00:00:48	120	119	119	120	120	120	119	119	118	117	118	117
00:01:00	119	119	119	118	118	118	119	120	120	121	121	121
00:01:12	121	121	121	121	121	121	120	119	119	118	118	118
00:01:24	118	117	116	116	115	117	117	117	117	116	117	117
00:01:36	116	117	117	117	117	118	118	119	119	119	119	120
00:01:48	120	120	119	118	118	118	118	118	118	119	118	118
00:02:00	119	118	119	119	119	120	120	120	120	120	120	120
00:02:12	120	121	121	121	121	122	121	121	121	121	121	121
00:02:24	121	121	120	120	121	121	121	121	121	121	121	121
00:02:36	121	121	120	119	118	118	118	118	119	119	120	121
00:02:48	121	119	119	119	120	121	122	122	122	122	121	121
00:03:00	122	121	121	121	121	121	121	120	120	120	120	120
00:03:12	119	118	118	117	117	117	118	119	119	119	118	118
00:03:24	117	118	118	118	117	117	117	117	116	117	118	120
00:03:36	120	122	122	121	121	121	120	119	119	119	118	119
00:03:48	119	119	119	119	119	118	118	118	118	119	119	118
00:04:00	118	118	117	117	117	117	118	118	118	119	119	119
00:04:12	119	119	118	118	118	119	119	120	121	122	121	121
00:04:24	120	120	121	122	123	123	124	123	122	120	119	119
00:04:36	119	119	119	119	118	117	117	115	115	115	115	117
00:04:48	118	119	119	120	121	120	121	122	121	122	121	121
00:05:00	121	123	123	121	121	120	120	119	119	119	119	121
00:05:12	122	123	123	123	123	122	121	121	120	119	119	119
00:05:24	119	119	120	120	120	120	120	122	122	122	121	120
00:05:36	120	119	121	122	122	121	120	120	119	120	121	122
00:05:48	123	122	123	124	125	126	125	125	125	125	124	125
Test 2
time	+0:00	+0:01	+0:02	+0:03	+0:04	+0:05	+0:06	+0:07	+0:08	+0:09	+0:10	+0:11
00:00:00	74	74	74	74	81	84	89	93	97	99	102	105
00:00:12	108	110	112	114	115	117	118	120	121	122	122	122
00:00:24	122	121	120	120	118	118	118	119	120	121	121	121
00:00:36	127	126	127	127	128	129	130	130	130	130	132	133
00:00:48	134	135	136	136	136	137	138	138	138	137	138	137
00:01:00	137	137	137	137	138	137	137	137	137	137	137	138
00:01:12	138	138	139	139	139	139	139	139	139	138	139	139
00:01:24	139	139	138	139	138	139	139	139	139	138	138	138
00:01:36	137	136	136	136	136	137	137	137	137	137	138	138
00:01:48	138	138	139	139	140	141	141	141	142	142	142	142
00:02:00	141	141	140	140	140	139	139	138	138	138	139	139
00:02:12	140	140	140	141	140	141	141	140	140	140	139	139
00:02:24	139	139	139	139	139	139	139	139	139	139	139	138
00:02:36	140	140	141	142	142	143	143	143	143	143	143	142
00:02:48	142	141	141	141	141	141	141	142	141	141	141	141
00:03:00	141	141	140	139	138	137	137	137	137	137	137	136
00:03:12	136	135	135	136	136	136	136	136	136	136	137	137
00:03:24	137	137	137	138	138	138	138	137	138	138	139	139
00:03:36	139	137	137	137	137	137	137	137	137	137	137	137
00:03:48	138	139	139	139	140	140	139	139	139	139	139	136
00:04:00	136	135	135	136	135	136	136	136	137	138	138	139
00:04:12	139	139	138	138	138	138	138	138	138	138	138	138
00:04:24	139	139	139	138	138	138	138	138	137	138	138	137
00:04:36	137	138	138	138	139	139	138	138	138	138	139	138
00:04:48	138	138	138	138	139	138	138	137	136	135	135	135
00:05:00	136	135	136	136	137	137	137	137	138	138	137	137
00:05:12	137	137	137	138	139	140	139	140	140	140	140	141
00:05:24	141	140	139	138	137	137	138	138	138	139	139	139
00:05:36	139	139	139	139	138	138	138	138	138	138	138	138
00:05:48	139	139	139	139	139	139	139	139	139	140	141	141
test 3
time	+0:00	+0:01	+0:02	+0:03	+0:04	+0:05	+0:06	+0:07	+0:08	+0:09	+0:10	+0:11
00:00:00	61	61	61	61	61	61	61	61	61	61	61	61
00:00:12	61	61	61	61	61	92	122	122	122	122	122	122
00:00:24	122	122	122	122	122	122	122	122	122	122	122	122
00:00:36	122	122	122	122	122	122	122	122	122	122	122	122
00:00:48	122	122	122	122	122	122	122	122	122	122	122	122
00:01:00	122	122	122	122	122	122	122	122	122	122	122	122
00:01:12	122	122	122	122	122	122	122	122	122	165	165	165
00:01:24	165	165	165	165	165	165	165	165	165	132	136	135
00:01:36	135	135	135	135	135	135	135	135	135	135	135	135
00:01:48	135	135	135	135	179	179	179	179	179	179	179	179
00:02:00	179	160	160	160	160	160	160	133	133	133	133	133
00:02:12	133	133	133	133	133	133	133	133	133	133	133	133
00:02:24	133	133	133	133	133	133	133	133	133	133	133	133
00:02:36	133	133	133	133	133	133	133	133	133	133	133	133
00:02:48	133	133	133	133	133	133	133	133	133	133	133	133
00:03:00	133	133	133	133	133	133	133	133	133	133	133	133
00:03:12	133	133	133	133	133	133	133	133	133	133	133	133
00:03:24	133	133	133	133	133	133	133	133	133	133	133	133
00:03:36	133	133	133	133	133	133	133	133	133	133	133	133
00:03:48	133	133	133	133	133	133	133	133	133	133	133	133
00:04:00	133	133	133	133	133	133	133	133	133	133	133	133
00:04:12	133	133	133	129	130	131	132	132	132	132	132	132
00:04:24	132	132	132	132	132	132	132	132	132	132	132	132
00:04:36	132	132	132	132	132	132	132	132	132	132	132	132
00:04:48	132	132	132	132	132	132	132	132	132	132	132	132
00:05:00	132	132	132	132	132	132	132	132	132	132	132	132
00:05:12	132	132	132	132	132	132	132	132	132	132	132	132
00:05:24	132	132	132	132	132	132	132	132	132	132	119	119
00:05:36	119	119	119	119	121	129	135	135	131	131	131	127
00:05:48	125	121	121	121	121	121	121	121	121	121	121	121

## Sheet: C2
Test 1
time	+0:00	+0:01	+0:02	+0:03	+0:04	+0:05	+0:06	+0:07	+0:08	+0:09	+0:10	+0:11
00:00:00	80	80	80	86	92	96	102	105	107	110	112	114
00:00:12	114	115	115	116	118	119	120	121	122	121	122	122
00:00:24	123	123	124	124	125	125	125	125	125	128	129	130
00:00:36	131	132	133	134	135	135	134	135	135	136	136	137
00:00:48	138	139	139	140	141	141	141	139	140	141	141	141
00:01:00	142	142	142	143	143	144	144	144	144	144	144	144
00:01:12	144	144	144	143	143	144	144	144	144	144	144	143
00:01:24	143	143	143	142	142	142	142	142	142	143	142	143
00:01:36	143	143	143	143	143	143	142	142	141	141	141	140
00:01:48	141	141	140	140	140	140	140	139	139	138	138	138
00:02:00	137	138	138	138	139	140	141	141	141	142	142	142
00:02:12	142	142	142	142	142	143	142	141	141	140	140	141
00:02:24	141	141	141	140	140	137	136	135	134	131	129	126
00:02:36	124	122	121	123	124	126	128	129	129	129	130	131
00:02:48	132	132	132	132	132	133	133	132	131	130	130	130
00:03:00	130	130	131	131	132	133	134	135	135	134	134	133
00:03:12	132	132	133	132	132	133	134	136	136	136	140	141
00:03:24	141	143	143	144	145	145	146	146	147	148	149	150
00:03:36	151	151	152	152	153	153	154	155	156	156	158	160
00:03:48	161	161	163	162	163	162	163	163	163	163	164	164
00:04:00	163	166	166	166	166	167	168	167	169	169	169	169
00:04:12	169	170	169	169	170	170	170	170	170	170	168	170
00:04:24	169	169	170	169	170	169	169	168	169	168	168	167
00:04:36	168	168	167	169	168	168	168	168	169	168	168	167
00:04:48	167	165	165	166	165	165	165	165	164	164	165	165
00:05:00	165	165	166	166	166	166	165	167	166	166	168	167
00:05:12	167	167	167	167	166	166	165	164	165	165	165	164
00:05:24	164	164	164	164	165	165	165	167	166	166	166	166
00:05:36	166	166	167	166	166	166	167	167	167	167	167	168
00:05:48	168	168	168	168	169	169	170	168	168	169	165	163
Test 2
time	+0:00	+0:01	+0:02	+0:03	+0:04	+0:05	+0:06	+0:07	+0:08	+0:09	+0:10	+0:11
00:00:00	87	87	87	87	89	94	98	101	102	104	105	106
00:00:12	107	108	108	110	111	112	112	114	115	116	117	118
00:00:24	120	121	122	124	125	127	128	129	131	131	133	133
00:00:36	135	136	137	138	139	140	141	141	142	142	142	142
00:00:48	140	138	137	136	136	134	130	126	127	128	131	134
00:01:00	135	135	137	139	141	142	143	144	144	145	146	147
00:01:12	148	149	149	151	151	153	153	153	153	154	154	154
00:01:24	155	155	155	156	157	157	156	157	157	157	158	159
00:01:36	159	159	159	160	160	160	160	160	161	161	161	160
00:01:48	161	160	160	160	160	159	158	158	158	158	159	159
00:02:00	160	160	160	160	160	160	161	160	160	159	160	160
00:02:12	160	160	160	160	160	160	160	160	161	160	161	161
00:02:24	160	161	161	162	161	162	160	160	160	159	159	159
00:02:36	158	158	158	158	158	158	159	158	158	158	158	160
00:02:48	161	159	160	162	162	162	162	162	161	161	160	159
00:03:00	158	158	158	158	156	151	144	139	136	134	132	131
00:03:12	132	133	135	138	141	144	145	146	149	150	150	151
00:03:24	151	151	158	157	157	157	157	157	157	169	165	161
00:03:36	162	162	163	163	163	165	168	166	166	166	167	167
00:03:48	166	167	166	166	166	166	167	167	168	168	168	170
00:04:00	168	169	170	169	170	169	169	168	168	170	169	170
00:04:12	170	169	169	168	169	168	168	167	167	166	165	164
00:04:24	166	166	166	167	167	167	164	163	162	163	164	165
00:04:36	165	166	167	167	168	168	169	170	171	172	172	172
00:04:48	172	172	173	173	174	175	174	175	176	175	175	175
00:05:00	176	175	175	174	175	175	175	175	174	175	174	174
00:05:12	173	174	175	175	173	172	172	172	171	170	170	169
00:05:24	169	170	170	172	172	172	172	172	171	173	172	172
00:05:36	173	174	173	174	174	174	174	175	175	175	175	176
00:05:48	175	176	177	176	176	177	178	179	178	177	179	178
test 3
time	+0:00	+0:01	+0:02	+0:03	+0:04	+0:05	+0:06	+0:07	+0:08	+0:09	+0:10	+0:11
00:00:00	69	69	75	79	86	91	93	95	98	99	101	102
00:00:12	104	105	106	108	109	110	112	113	115	116	118	119
00:00:24	120	121	121	121	121	122	122	123	124	124	125	125
00:00:36	126	126	127	127	128	128	128	128	128	129	129	129
00:00:48	130	130	130	131	132	132	132	133	133	132	133	134
00:01:00	134	134	135	135	136	136	136	136	136	135	136	136
00:01:12	136	135	135	135	134	133	133	134	135	136	136	137
00:01:24	137	138	138	139	139	141	141	142	143	143	144	144
00:01:36	145	145	145	145	145	144	144	144	144	144	145	145
00:01:48	145	145	145	145	145	145	145	145	145	144	144	143
00:02:00	143	143	143	143	143	143	143	143	143	142	142	141
00:02:12	141	141	141	141	142	142	143	143	144	144	144	144
00:02:24	144	144	144	144	144	138	139	142	143	144	145	147
00:02:36	148	149	149	150	151	152	152	154	154	155	155	156
00:02:48	156	156	157	157	157	157	157	157	157	156	156	155
00:03:00	155	155	152	151	148	146	145	145	145	145	146	146
00:03:12	146	147	147	148	149	148	148	148	148	149	149	150
00:03:24	150	150	150	150	150	150	149	149	150	151	151	151
00:03:36	152	153	153	155	155	155	155	154	153	153	152	152
00:03:48	152	153	153	153	153	153	151	151	150	149	149	149
00:04:00	149	148	148	147	146	145	144	144	145	145	144	144
00:04:12	145	145	145	146	147	147	148	148	148	148	148	148
00:04:24	149	149	149	150	150	151	151	151	151	150	150	150
00:04:36	151	150	150	150	150	150	150	149	148	146	144	142
00:04:48	143	143	144	144	145	145	146	147	147	147	147	147
00:05:00	147	146	146	145	145	145	145	145	144	144	144	144
00:05:12	144	144	144	144	144	143	143	143	143	143	144	145
00:05:24	145	145	145	145	144	144	144	143	143	143	144	144
00:05:36	144	145	146	146	146	145	145	145	144	143	143	142
00:05:48	142	141	141	140	140	139	139	139	140	140	140	140

## Sheet: C3
test 1
time	+0:00	+0:01	+0:02	+0:03	+0:04	+0:05	+0:06	+0:07	+0:08	+0:09	+0:10	+0:11
00:00:00	82	82	82	86	92	95	101	106	111	114	117	119
00:00:12	121	124	125	125	125	126	125	125	124	124	123	123
00:00:24	123	124	124	125	126	126	128	129	130	132	133	135
00:00:36	137	138	139	141	141	141	142	142	142	142	143	143
00:00:48	143	143	143	143	144	145	145	146	146	146	147	146
00:01:00	147	146	146	146	147	147	147	148	147	147	147	147
00:01:12	147	147	148	148	148	149	150	150	150	151	151	150
00:01:24	150	150	149	150	150	150	150	150	150	150	149	148
00:01:36	147	147	147	147	147	147	148	148	148	148	149	148
00:01:48	148	148	149	149	149	149	149	149	149	149	148	147
00:02:00	147	147	148	148	149	149	149	150	150	150	151	151
00:02:12	151	151	151	151	151	151	151	152	152	153	153	153
00:02:24	153	154	155	155	155	156	156	156	156	156	156	156
00:02:36	156	157	157	156	157	157	157	156	156	155	156	156
00:02:48	156	157	156	156	156	156	155	155	155	155	155	155
00:03:00	156	156	155	155	155	155	155	155	155	156	155	156
00:03:12	155	156	156	156	157	158	158	158	159	160	161	160
00:03:24	159	159	160	159	159	159	159	158	158	158	158	159
00:03:36	159	160	160	160	160	160	160	160	160	160	160	161
00:03:48	162	162	162	161	161	161	161	161	162	162	162	162
00:04:00	161	162	161	161	161	160	160	159	158	158	159	158
00:04:12	158	159	159	160	160	160	160	160	161	161	160	160
00:04:24	161	161	161	161	160	160	160	160	160	160	160	160
00:04:36	160	160	161	160	160	160	159	159	159	159	159	159
00:04:48	159	159	159	159	158	159	159	159	159	160	159	160
00:05:00	160	160	160	160	159	158	158	158	157	157	156	155
00:05:12	155	154	155	155	155	156	156	157	157	158	158	159
00:05:24	159	159	158	158	158	158	159	158	158	158	159	159
00:05:36	160	160	160	161	161	161	161	160	161	161	161	161
00:05:48	162	161	162	162	162	162	162	163	162	163	163	163
test 2
time	+0:00	+0:01	+0:02	+0:03	+0:04	+0:05	+0:06	+0:07	+0:08	+0:09	+0:10	+0:11
00:00:00	77	77	77	85	90	93	98	102	105	108	110	113
00:00:12	115	117	119	120	122	124	125	127	129	131	133	134
00:00:24	135	136	137	137	138	138	139	139	139	140	140	139
00:00:36	140	139	139	139	140	140	140	140	141	141	141	142
00:00:48	142	142	143	143	143	144	144	145	146	146	147	148
00:01:00	148	149	149	150	150	151	151	151	151	151	151	151
00:01:12	151	152	151	151	151	151	151	151	151	151	151	151
00:01:24	152	152	153	153	153	154	154	154	154	155	155	155
00:01:36	155	155	155	155	154	154	154	154	154	154	154	155
00:01:48	155	155	155	155	155	155	156	156	156	157	156	156
00:02:00	156	156	156	155	155	155	155	155	156	156	156	156
00:02:12	156	156	157	157	157	156	157	157	157	157	157	157
00:02:24	157	157	156	156	156	156	155	155	155	155	155	155
00:02:36	155	155	156	156	156	156	156	157	157	157	157	157
00:02:48	157	157	158	158	158	158	157	157	157	156	156	157
00:03:00	156	156	157	157	157	157	157	157	156	156	156	156
00:03:12	157	156	157	156	156	156	156	156	157	157	157	158
00:03:24	158	158	158	158	158	158	158	158	157	157	157	157
00:03:36	157	157	158	157	157	157	157	157	157	157	157	157
00:03:48	158	158	158	159	159	159	158	158	158	158	158	158
00:04:00	158	158	158	158	158	158	158	157	157	156	157	157
00:04:12	157	157	158	158	158	159	158	158	158	158	158	157
00:04:24	158	158	158	158	158	158	158	158	158	157	157	157
00:04:36	158	158	158	159	159	160	160	161	160	162	162	161
00:04:48	162	162	163	163	163	162	162	162	161	162	162	162
00:05:00	162	161	163	163	163	162	162	162	162	161	162	161
00:05:12	161	161	160	161	161	162	162	162	161	163	162	162
00:05:24	163	163	163	163	164	165	164	165	165	165	165	165
00:05:36	165	165	165	165	166	166	166	166	166	165	165	165
00:05:48	165	167	166	166	166	167	168	166	168	166	167	167
00:06:00	166	167	167	167	167	166	167	164	164	162	160	160
00:06:12	159	157	157	155	154	153	125	96	96	98	99	104
Test 3
time	+0:00	+0:01	+0:02	+0:03	+0:04	+0:05	+0:06	+0:07	+0:08	+0:09	+0:10	+0:11
00:00:00	94	94	94	94	89	89	91	96	98	101	105	108
00:00:12	111	113	114	116	118	120	121	123	125	126	127	129
00:00:24	130	130	130	130	130	130	130	130	130	130	131	131
00:00:36	132	132	133	134	134	135	136	137	137	138	138	138
00:00:48	139	139	139	140	139	139	139	139	140	140	139	140
00:01:00	140	140	141	141	142	142	142	143	143	143	143	143
00:01:12	144	145	145	145	145	145	145	145	145	145	145	146
00:01:24	145	146	146	147	147	147	147	148	148	148	148	148
00:01:36	148	149	149	149	149	149	149	149	151	150	149	149
00:01:48	149	149	149	149	150	150	150	150	150	150	150	150
00:02:00	150	151	151	151	152	152	151	151	151	151	151	152
00:02:12	152	152	152	152	152	152	152	153	153	153	154	154
00:02:24	154	154	154	154	154	154	154	154	154	154	154	154
00:02:36	154	154	154	154	154	154	154	154	154	155	155	155
00:02:48	155	156	156	156	156	156	155	155	155	155	155	156
00:03:00	156	156	156	156	156	156	157	156	156	156	156	156
00:03:12	155	155	155	155	155	155	155	154	154	154	154	154
00:03:24	154	154	155	155	155	156	156	156	156	156	156	156
00:03:36	156	156	156	156	157	157	157	157	157	156	156	156
00:03:48	156	156	156	156	157	156	157	157	157	157	158	157
00:04:00	158	158	158	158	159	159	159	158	158	158	158	157
00:04:12	157	157	157	157	158	158	158	158	159	159	160	160
00:04:24	160	160	160	160	160	159	159	158	158	159	158	159
00:04:36	159	159	159	159	159	160	159	159	159	159	159	159
00:04:48	159	159	159	159	160	161	160	160	160	159	159	158
00:05:00	158	158	158	159	160	159	160	160	161	160	159	160
00:05:12	160	160	160	160	161	161	160	161	161	160	160	159
00:05:24	159	159	159	159	160	159	160	161	161	161	161	161
00:05:36	161	161	162	162	163	162	163	162	162	162	162	161
00:05:48	162	161	162	162	162	162	163	162	162	162	162	162

## Sheet: C4
test 1
time	+0:00	+0:01	+0:02	+0:03	+0:04	+0:05	+0:06	+0:07	+0:08	+0:09	+0:10	+0:11
00:00:00	75	75	75	75	74	78	86	90	96	100	102	101
00:00:12	99	98	98	99	100	101	101	102	104	107	109	111
00:00:24	112	112	110	110	110	112	112	112	112	109	107	108
00:00:36	109	109	109	108	108	107	106	106	107	107	108	109
00:00:48	109	109	109	110	110	109	109	109	109	109	110	111
00:01:00	111	113	114	114	113	114	113	112	112	109	109	108
00:01:12	108	109	108	107	108	108	107	107	103	101	102	104
00:01:24	105	105	106	107	107	105	107	110	110	111	111	112
00:01:36	114	115	115	112	108	110	110	110	110	112	110	108
00:01:48	108	108	108	108	111	112	112	111	112	114	115	114
00:02:00	112	114	119	120	121	120	118	105	102	108	111	114
00:02:12	114	113	112	111	111	110	111	110	111	111	110	109
00:02:24	108	104	98	94	95	98	103	106	107	107	106	100
00:02:36	97	96	96	100	102	106	110	112	112	110	111	112
00:02:48	112	112	113	112	113	113	113	113	114	116	116	117
00:03:00	116	116	116	112	108	107	108	108	108	110	112	109
00:03:12	107	100	97	102	108	111	112	112	112	114	116	115
00:03:24	113	114	116	116	116	116	114	111	111	112	112	112
00:03:36	108	108	108	109	109	110	110	112	112	110	108	108
00:03:48	107	108	109	109	111	113	113	112	110	110	112	112
00:04:00	108	107	107	107	109	111	110	108	106	108	110	110
00:04:12	109	110	110	105	103	108	113	112	112	112	112	113
00:04:24	114	114	109	107	107	104	104	104	105	107	109	109
00:04:36	107	108	107	106	107	107	108	108	109	110	111	113
00:04:48	116	117	115	113	112	113	114	113	112	114	116	120
00:05:00	122	121	119	116	114	115	116	118	120	119	118	116
00:05:12	116	116	117	118	117	115	113	111	110	112	113	112
00:05:24	111	110	107	106	107	111	112	113	115	114	113	112
00:05:36	113	113	114	115	115	115	113	112	113	112	113	113
00:05:48	113	113	113	115	115	115	114	113	112	112	112	112
test 2
time	+0:00	+0:01	+0:02	+0:03	+0:04	+0:05	+0:06	+0:07	+0:08	+0:09	+0:10	+0:11
00:00:00	76	76	76	76	75	77	84	88	94	98	100	101
00:00:12	105	107	109	110	110	110	108	110	112	115	115	114
00:00:24	114	115	116	116	116	118	120	122	123	124	125	126
00:00:36	127	128	129	130	131	131	130	131	132	132	132	133
00:00:48	136	136	136	137	137	136	136	135	136	137	138	140
00:01:00	140	140	140	140	140	140	140	140	140	141	140	139
00:01:12	139	138	138	138	138	139	140	140	139	139	140	141
00:01:24	142	143	144	144	145	145	146	146	146	146	148	149
00:01:36	152	152	153	154	155	155	156	157	156	155	155	156
00:01:48	156	156	156	156	156	156	156	157	157	158	157	157
00:02:00	157	158	158	160	160	159	159	159	160	160	158	157
00:02:12	157	158	159	161	161	161	161	161	161	160	159	159
00:02:24	160	160	161	161	162	162	163	162	163	163	163	164
00:02:36	163	163	163	163	163	163	164	164	164	164	164	163
00:02:48	163	163	164	163	163	163	163	162	162	162	163	163
00:03:00	162	162	163	161	163	162	161	161	162	163	162	162
00:03:12	163	164	162	163	162	163	162	162	161	162	162	161
00:03:24	162	162	161	161	160	161	161	161	163	163	162	163
00:03:36	162	163	162	160	160	160	160	162	162	163	163	163
00:03:48	163	162	162	162	164	163	165	163	163	163	164	163
00:04:00	163	162	164	164	164	164	163	164	163	163	163	164
00:04:12	164	165	166	166	165	167	166	167	166	166	164	165
00:04:24	164	163	165	165	166	165	165	164	165	165	165	166
00:04:36	165	165	164	163	164	163	164	164	164	164	164	165
00:04:48	164	165	164	166	166	167	168	168	170	169	170	170
00:05:00	170	173	172	173	173	173	174	175	175	174	174	175
00:05:12	173	172	172	171	171	170	172	171	172	172	172	172
00:05:24	173	172	173	172	173	173	173	174	173	174	173	174
00:05:36	173	173	174	175	175	177	176	177	175	177	176	177
00:05:48	176	175	176	176	175	175	175	175	176	176	176	175
test 3
time	+0:00	+0:01	+0:02	+0:03	+0:04	+0:05	+0:06	+0:07	+0:08	+0:09	+0:10	+0:11
00:00:00	82	82	82	77	78	86	96	102	107	110	113	116
00:00:12	118	119	120	119	120	121	123	123	124	124	125	125
00:00:24	124	125	126	125	125	126	128	130	132	134	135	137
00:00:36	139	140	142	143	145	147	148	148	149	150	151	152
00:00:48	152	152	153	153	155	155	156	157	157	157	158	158
00:01:00	158	158	159	159	158	158	158	158	158	158	158	159
00:01:12	159	159	160	162	162	163	163	164	165	167	168	169
00:01:24	168	168	169	169	171	170	170	170	170	170	171	170
00:01:36	171	171	173	172	173	173	173	174	175	175	175	175
00:01:48	172	174	174	174	174	175	174	174	172	172	173	172
00:02:00	173	174	173	174	174	174	176	176	175	175	174	173
00:02:12	175	174	175	175	176	175	176	175	175	175	177	177
00:02:24	177	177	178	177	178	179	180	179	179	179	179	180
00:02:36	180	180	181	181	181	181	179	178	179	178	177	178
00:02:48	178	178	178	178	178	179	179	179	179	179	181	180
00:03:00	180	181	181	180	179	179	178	178	178	178	178	177
00:03:12	179	178	180	180	181	181	182	181	182	182	182	183
00:03:24	181	182	181	181	180	179	180	179	179	179	180	181
00:03:36	181	181	182	182	182	182	182	182	183	183	184	182
00:03:48	183	182	184	184	184	184	183	184	185	184	184	184
00:04:00	183	184	182	183	183	182	183	182	183	182	181	181
00:04:12	181	181	180	179	180	180	180	181	181	181	183	182
00:04:24	184	184	185	185	184	185	184	184	184	184	185	184
00:04:36	185	185	185	184	185	183	184	183	184	186	186	185
00:04:48	185	186	186	187	187	187	187	187	186	186	185	185
00:05:00	185	186	186	184	185	184	184	186	186	185	185	185
00:05:12	184	185	186	185	185	185	185	186	185	185	184	186
00:05:24	187	186	186	184	184	185	185	185	186	186	186	187
00:05:36	187	188	187	187	187	188	188	189	188	187	187	188
00:05:48	188	188	187	186	187	185	186	187	188	187	188	187

## Sheet: C5
test 1
time	+0:00	+0:01	+0:02	+0:03	+0:04	+0:05	+0:06	+0:07	+0:08	+0:09	+0:10	+0:11
00:00:00	90	90	90	91	94	94	94	94	94	94	94	94
00:00:12	94	94	94	94	94	94	94	94	94	94	94	94
00:00:24	122	149	149	149	149	149	149	149	149	149	149	114
00:00:36	121	121	121	121	121	121	121	121	121	121	121	121
00:00:48	121	121	121	121	121	121	147	147	147	147	147	147
00:01:00	147	147	147	147	121	121	121	121	121	121	121	121
00:01:12	121	121	121	137	137	137	142	142	142	142	129	131
00:01:24	137	141	141	141	141	141	141	141	141	141	141	141
00:01:36	141	141	128	129	129	129	138	140	140	140	140	132
00:01:48	132	132	132	132	132	132	132	131	132	132	132	132
00:02:00	133	133	133	133	138	138	138	138	138	138	138	138
00:02:12	138	138	138	138	138	138	138	138	138	142	142	142
00:02:24	142	142	142	142	142	142	142	142	142	142	145	145
00:02:36	145	145	146	146	146	146	146	149	145	145	145	145
00:02:48	145	142	146	144	144	144	144	140	140	140	140	140
00:03:00	140	148	148	148	145	145	145	145	141	141	141	142
00:03:12	142	142	152	157	157	157	157	157	157	157	157	157
00:03:24	157	140	141	141	140	141	141	141	141	141	141	140
00:03:36	153	153	153	153	153	141	141	141	141	141	138	148
00:03:48	148	148	148	148	148	148	148	148	148	148	148	148
00:04:00	148	148	148	148	148	148	148	148	148	148	148	148
00:04:12	148	142	141	142	142	142	142	142	142	142	142	142
00:04:24	142	142	142	142	142	142	142	142	143	144	144	144
00:04:36	144	144	144	144	144	144	144	144	144	144	144	144
00:04:48	144	144	147	144	144	144	144	144	144	144	144	144
00:05:00	144	144	144	144	144	144	142	151	151	151	151	151
00:05:12	151	151	151	151	151	144	144	144	144	144	144	144
00:05:24	144	144	144	144	144	144	144	144	144	144	144	144
00:05:36	146	155	155	155	155	155	155	155	155	155	155	155
00:05:48	155	155	155	155	155	155	155	155	155	155	155	155
test 2
time	+0:00	+0:01	+0:02	+0:03	+0:04	+0:05	+0:06	+0:07	+0:08	+0:09	+0:10	+0:11
00:00:00	73	73	74	74	75	75	75	75	75	75	75	75
00:00:12	75	75	75	75	75	75	75	75	75	75	75	75
00:00:24	75	75	75	75	75	75	75	75	75	75	75	75
00:00:36	88	101	114	127	127	127	164	164	164	164	164	164
00:00:48	164	164	164	164	164	164	164	164	164	164	164	164
00:01:00	164	164	164	164	164	164	164	164	164	164	164	164
00:01:12	164	164	164	164	164	164	164	164	164	164	164	164
00:01:24	164	164	164	164	164	164	164	164	164	164	164	164
00:01:36	164	164	164	164	164	164	164	164	164	164	136	136
00:01:48	136	124	128	128	128	128	128	128	128	128	128	128
00:02:00	128	128	128	128	128	128	128	128	128	128	128	128
00:02:12	128	128	128	128	128	128	128	128	128	128	128	128
00:02:24	128	128	128	160	160	160	160	160	160	160	160	160
00:02:36	160	160	160	160	160	160	160	160	160	160	160	160
00:02:48	160	160	160	160	160	160	160	160	160	160	160	160
00:03:00	134	138	138	138	138	138	138	138	138	138	138	138
00:03:12	138	138	138	138	138	138	138	138	138	138	138	138
00:03:24	138	138	138	138	138	138	138	138	138	138	138	138
00:03:36	138	138	138	138	138	138	138	138	138	138	138	138
00:03:48	138	138	138	138	138	138	138	138	138	138	138	138
00:04:00	138	138	138	138	138	138	138	138	138	138	138	138
00:04:12	138	138	138	160	160	160	160	160	160	160	160	160
00:04:24	160	160	160	160	160	160	160	160	160	160	160	160
00:04:36	160	160	160	160	160	160	160	160	160	160	160	160
00:04:48	160	160	160	160	160	160	160	160	160	160	160	160
00:05:00	160	160	160	160	160	160	160	160	160	160	160	160
00:05:12	160	160	160	160	160	160	160	160	160	160	160	160
00:05:24	160	160	160	160	160	160	160	160	160	160	160	160
00:05:36	160	160	160	160	160	160	160	160	160	160	160	160
00:05:48	160	160	160	160	160	160	160	160	160	160	160	160
test 3
time	+0:00	+0:01	+0:02	+0:03	+0:04	+0:05	+0:06	+0:07	+0:08	+0:09	+0:10	+0:11
00:00:00	79	79	79	75	75	75	75	75	75	75	75	75
00:00:12	75	75	75	75	75	93	113	113	113	113	113	113
00:00:24	113	113	113	149	149	149	149	149	149	149	149	149
00:00:36	149	149	149	149	149	149	149	149	149	149	149	149
00:00:48	149	149	113	113	113	113	113	113	113	113	113	113
00:01:00	113	119	119	119	120	120	121	125	125	125	125	124
00:01:12	124	124	125	125	125	125	125	124	125	129	129	129
00:01:24	129	135	135	135	135	135	135	135	130	135	135	135
00:01:36	135	135	135	135	135	135	135	135	135	135	135	135
00:01:48	132	133	133	133	133	133	133	133	133	133	133	134
00:02:00	135	135	135	137	137	137	137	137	137	137	136	136
00:02:12	136	136	137	137	137	137	137	137	137	137	137	137
00:02:24	137	137	138	138	138	138	135	136	136	136	136	136
00:02:36	137	138	138	136	138	138	138	137	138	140	140	140
00:02:48	140	140	144	143	142	142	142	139	140	141	141	141
00:03:00	141	141	141	141	141	141	141	141	141	141	141	138
00:03:12	140	140	140	140	150	148	148	148	141	141	141	141
00:03:24	146	144	144	144	144	144	144	144	144	144	144	144
00:03:36	143	143	143	143	143	143	144	144	144	144	145	144
00:03:48	144	144	144	144	144	144	144	144	145	145	145	145
00:04:00	148	146	146	145	145	145	145	145	145	145	145	145
00:04:12	145	145	145	145	145	145	145	145	145	146	146	146
00:04:24	146	146	146	146	146	147	147	147	147	147	147	147
00:04:36	147	147	146	146	146	158	155	155	155	149	147	147
00:04:48	147	147	147	142	143	143	143	147	147	147	147	147
00:05:00	147	147	147	147	147	147	147	147	147	147	147	147
00:05:12	147	147	148	147	148	147	148	147	147	147	147	148
00:05:24	147	147	147	147	147	147	147	147	147	146	147	147
00:05:36	147	147	146	147	147	147	147	147	147	148	148	148
00:05:48	148	148	148	148	148	148	148	148	148	148	148	146

## Sheet: C6
test 1
time	+0:00	+0:01	+0:02	+0:03	+0:04	+0:05	+0:06	+0:07	+0:08	+0:09	+0:10	+0:11
00:00:00	60	60	60	60	61	62	64	68	70	72	75	76
00:00:12	78	80	81	83	84	85	85	86	86	86	87	88
00:00:24	87	88	88	89	89	89	89	89	89	89	89	89
00:00:36	89	90	91	91	91	92	93	93	93	93	94	94
00:00:48	94	94	94	94	95	94	95	95	96	96	96	96
00:01:00	96	96	97	97	96	96	96	95	95	95	94	95
00:01:12	95	96	96	96	97	97	97	98	97	99	99	99
00:01:24	100	101	101	102	102	103	103	104	106	104	105	105
00:01:36	103	105	105	104	106	106	105	107	107	107	108	108
00:01:48	108	107	108	108	108	108	108	108	109	108	109	109
00:02:00	109	109	109	109	109	108	107	107	106	105	105	106
00:02:12	106	106	106	106	107	107	107	107	107	107	107	108
00:02:24	108	108	109	112	109	109	109	109	110	109	109	109
00:02:36	109	109	109	110	110	110	111	111	112	112	113	113
00:02:48	114	114	114	114	114	114	115	115	115	115	115	115
00:03:00	115	114	114	113	113	112	111	110	109	107	107	107
00:03:12	107	107	108	109	110	110	110	110	110	111	111	111
00:03:24	111	111	111	111	111	112	112	112	112	113	113	112
00:03:36	112	112	112	113	113	113	114	114	114	115	115	115
00:03:48	114	114	114	114	114	114	114	114	114	115	115	115
00:04:00	114	114	114	113	113	113	113	113	112	112	112	111
00:04:12	112	112	111	113	113	113	112	114	114	114	114	114
00:04:24	115	116	116	116	116	116	115	115	113	114	113	114
00:04:36	114	114	114	114	114	114	115	115	114	114	114	114
00:04:48	115	115	116	116	116	117	117	118	119	118	119	117
00:05:00	118	117	117	117	116	116	115	115	115	115	115	115
00:05:12	116	115	116	116	116	116	117	116	118	118	118	118
00:05:24	117	118	118	118	118	118	116	116	116	116	116	115
00:05:36	115	116	116	116	116	116	115	115	115	114	113	112
00:05:48	113	113	113	113	113	113	114	114	114	114	114	115
test 2
time	+0:00	+0:01	+0:02	+0:03	+0:04	+0:05	+0:06	+0:07	+0:08	+0:09	+0:10	+0:11
00:00:00	57	57	54	54	54	53	53	56	59	62	64	66
00:00:12	70	72	73	76	77	78	79	80	80	80	81	81
00:00:24	82	82	83	84	85	85	86	87	87	88	89	89
00:00:36	89	90	90	91	91	92	92	92	92	92	93	93
00:00:48	93	93	96	95	95	95	95	96	96	96	96	96
00:01:00	95	94	94	93	93	92	92	91	91	90	90	89
00:01:12	89	89	90	90	91	91	91	91	91	91	93	92
00:01:24	92	92	92	92	91	92	92	92	92	92	93	92
00:01:36	93	94	94	94	94	93	93	91	91	91	91	91
00:01:48	91	92	92	91	91	91	91	90	90	91	91	91
00:02:00	91	91	90	89	89	90	90	91	91	92	91	91
00:02:12	91	91	91	91	91	91	91	91	90	89	90	90
00:02:24	90	90	91	91	91	90	90	89	89	88	88	89
00:02:36	89	88	88	88	88	89	89	90	90	90	90	91
00:02:48	91	91	91	91	91	91	91	91	91	91	91	92
00:03:00	92	92	92	91	91	92	92	93	92	92	92	91
00:03:12	90	90	88	89	88	87	87	87	88	88	88	87
00:03:24	87	87	87	87	88	88	90	91	91	92	92	92
00:03:36	91	91	90	90	90	90	90	90	90	90	91	91
00:03:48	91	91	91	91	91	91	91	86	86	86	86	85
00:04:00	86	87	88	89	90	91	91	92	92	92	93	92
00:04:12	92	92	92	92	93	93	93	93	93	93	94	94
00:04:24	95	94	95	94	94	93	93	93	93	93	93	94
00:04:36	94	94	94	94	95	95	95	95	95	95	95	95
00:04:48	95	95	95	96	96	97	97	98	98	98	98	98
00:05:00	98	98	98	99	100	100	100	100	100	100	100	101
00:05:12	101	101	101	100	100	100	100	100	100	101	101	101
00:05:24	102	103	102	102	102	102	103	102	102	101	100	99
00:05:36	98	97	97	97	98	98	97	96	96	95	95	95
00:05:48	95	95	95	96	95	95	95	95	95	97	97	96
test 3
time	+0:00	+0:01	+0:02	+0:03	+0:04	+0:05	+0:06	+0:07	+0:08	+0:09	+0:10	+0:11
00:00:00	58	58	58	58	58	58	58	58	58	58	58	58
00:00:12	58	58	58	58	58	88	88	88	88	88	87	88
00:00:24	88	88	88	90	91	92	92	93	94	94	94	94
00:00:36	94	94	101	99	99	99	97	97	97	97	97	97
00:00:48	97	97	97	97	97	97	97	97	97	97	98	99
00:01:00	100	102	103	104	105	106	107	109	110	111	112	113
00:01:12	114	115	117	118	119	120	121	122	124	125	126	127
00:01:24	128	129	131	132	133	134	135	136	137	139	140	141
00:01:36	142	143	144	146	147	148	149	143	143	143	143	143
00:01:48	143	143	143	143	143	143	106	106	105	105	106	106
00:02:00	107	108	109	109	109	109	108	107	107	107	107	107
00:02:12	107	107	107	107	107	108	111	111	111	111	111	111
00:02:24	111	111	111	111	111	111	111	111	111	111	111	111
00:02:36	111	111	111	111	111	111	111	111	111	111	111	111
00:02:48	111	111	111	111	111	111	111	111	111	111	111	111
00:03:00	111	111	111	111	111	111	111	111	111	111	111	111
00:03:12	111	111	109	110	110	110	110	110	110	110	110	110
00:03:24	110	110	109	110	108	107	107	107	107	107	107	107
00:03:36	107	107	107	107	107	107	107	107	107	107	92	101
00:03:48	106	108	108	108	108	108	108	108	108	108	108	108
00:04:00	108	108	108	108	108	108	108	108	108	108	108	108
00:04:12	108	108	108	108	108	108	108	108	108	108	108	108
00:04:24	108	108	108	108	108	108	108	108	108	108	108	108
00:04:36	108	106	105	103	101	100	98	96	95	93	91	90
00:04:48	88	86	85	83	81	80	78	76	75	73	72	72
00:05:00	72	72	72	72	72	72	72	72	72	72	72	72
00:05:12	72	72	72	68	68	68	68	68	68	68	68	68
00:05:24	68	68	68	68	68	68	68	68	68	68	68	68
00:05:36	68	68	68	68	68	68	68	68	68	68	68	68
00:05:48	68	68	68	68	68	68	68	68	68	68	68	68

## Sheet: C7
test 1
time	+0:00	+0:01	+0:02	+0:03	+0:04	+0:05	+0:06	+0:07	+0:08	+0:09	+0:10	+0:11
00:00:00	66	66	66	73	80	89	96	99	103	107	110	113
00:00:12	114	116	117	116	117	117	118	119	120	121	123	124
00:00:24	126	127	130	132	133	135	137	138	140	141	142	143
00:00:36	144	145	145	145	146	146	146	146	146	146	146	146
00:00:48	146	145	145	145	144	144	144	145	145	145	145	145
00:01:00	145	145	145	145	145	145	145	145	145	146	146	146
00:01:12	146	146	146	146	146	146	147	147	147	147	148	148
00:01:24	148	148	149	149	149	148	148	148	148	147	147	147
00:01:36	147	147	147	147	147	146	146	146	147	146	147	147
00:01:48	147	147	148	148	148	148	148	148	148	148	148	148
00:02:00	148	147	148	147	147	147	147	147	147	147	148	148
00:02:12	148	148	149	149	149	149	149	148	148	148	148	148
00:02:24	148	149	148	148	148	148	148	147	146	146	146	146
00:02:36	145	145	145	145	144	145	145	145	145	146	146	146
00:02:48	147	147	147	147	147	147	146	147	146	146	147	146
00:03:00	147	147	147	146	146	146	146	146	147	146	147	147
00:03:12	147	148	148	148	148	148	148	148	148	148	148	148
00:03:24	148	149	150	150	150	150	151	151	151	151	151	150
00:03:36	150	149	149	149	149	149	149	149	150	149	150	150
00:03:48	150	150	150	151	150	150	150	149	149	150	149	150
00:04:00	150	150	150	150	150	150	150	150	150	150	150	150
00:04:12	150	150	150	150	151	151	151	151	151	151	151	151
00:04:24	151	151	151	151	151	151	151	151	151	152	152	151
00:04:36	151	151	151	150	150	150	150	151	151	151	151	151
00:04:48	151	151	151	151	150	150	150	149	149	149	149	149
00:05:00	149	149	149	149	149	149	149	149	149	149	149	149
00:05:12	148	148	148	148	148	148	148	148	147	149	149	149
00:05:24	150	151	150	150	150	150	150	150	151	151	152	152
00:05:36	152	152	152	152	152	151	151	150	150	150	151	151
00:05:48	151	151	151	151	151	151	150	150	150	149	149	149
test 2
time	+0:00	+0:01	+0:02	+0:03	+0:04	+0:05	+0:06	+0:07	+0:08	+0:09	+0:10	+0:11
00:00:00	68	68	68	68	68	68	68	92	117	141	141	141
00:00:12	141	141	140	143	139	145	145	141	140	140	140	140
00:00:24	140	140	140	140	140	140	140	140	140	140	140	140
00:00:36	140	143	143	143	143	143	143	135	138	144	143	143
00:00:48	143	143	143	144	143	143	143	143	143	140	151	147
00:01:00	147	147	144	155	155	155	155	155	155	155	155	155
00:01:12	155	155	155	155	155	155	155	155	155	155	155	155
00:01:24	155	155	155	155	144	144	144	144	144	150	147	145
00:01:36	145	145	145	146	146	146	139	139	139	139	139	139
00:01:48	139	139	139	139	139	139	139	141	141	141	141	141
00:02:00	141	141	141	141	155	152	152	150	150	150	150	150
00:02:12	150	150	150	150	150	150	150	153	151	151	136	136
00:02:24	136	152	150	150	144	144	144	144	144	144	148	147
00:02:36	147	140	140	140	140	140	140	140	140	140	140	140
00:02:48	140	140	140	140	140	140	140	140	148	148	148	148
00:03:00	148	148	148	148	148	148	148	148	148	148	148	148
00:03:12	144	144	144	151	159	159	159	152	151	151	151	151
00:03:24	151	151	151	151	151	151	151	151	151	151	151	151
00:03:36	151	151	151	168	168	168	157	157	157	157	157	157
00:03:48	157	157	157	157	157	157	157	157	157	157	157	157
00:04:00	157	157	157	155	150	150	150	150	150	150	150	150
00:04:12	150	150	150	150	150	150	150	150	150	150	152	151
00:04:24	151	151	159	156	156	156	156	156	156	156	156	156
00:04:36	156	156	156	156	156	156	156	156	156	156	156	156
00:04:48	156	156	156	150	160	160	160	160	160	160	160	160
00:05:00	160	160	160	160	155	162	158	157	157	155	152	152
00:05:12	152	148	148	148	148	148	148	148	149	149	153	159
00:05:24	154	150	148	147	146	146	146	138	140	137	135	135
00:05:36	136	135	135	135	135	139	132	133	131	129	129	128
00:05:48	124	126	124	124	124	124	126	127	129	130	131	130
test 3
time	+0:00	+0:01	+0:02	+0:03	+0:04	+0:05	+0:06	+0:07	+0:08	+0:09	+0:10	+0:11
00:00:00	66	66	66	66	70	73	82	90	93	99	103	107
00:00:12	109	112	114	116	118	119	119	120	121	121	122	123
00:00:24	124	124	125	126	127	127	129	129	131	132	133	134
00:00:36	135	135	136	137	137	137	137	137	137	137	137	137
00:00:48	138	138	138	139	139	140	140	141	141	142	142	142
00:01:00	142	143	143	143	143	143	142	142	142	142	143	142
00:01:12	143	143	143	143	144	144	144	144	144	144	145	145
00:01:24	145	146	146	146	146	146	146	146	147	147	146	146
00:01:36	146	145	145	146	146	146	146	146	146	147	148	148
00:01:48	148	148	148	148	150	149	149	150	150	150	150	150
00:02:00	150	149	149	149	149	148	148	148	149	149	149	149
00:02:12	149	149	149	149	149	149	149	149	149	149	149	149
00:02:24	149	149	149	150	149	149	149	150	150	150	149	149
00:02:36	149	149	149	149	149	149	149	149	149	149	149	149
00:02:48	149	148	149	149	149	149	149	149	149	149	150	150
00:03:00	149	150	150	150	150	149	150	150	150	149	150	149
00:03:12	149	149	149	148	148	148	148	148	148	148	148	148
00:03:24	148	148	148	148	148	148	149	149	149	149	149	149
00:03:36	149	149	149	149	149	149	149	149	149	149	149	149
00:03:48	148	148	148	147	147	147	147	147	147	148	148	148
00:04:00	148	148	148	148	148	148	148	148	148	148	149	149
00:04:12	149	148	149	149	149	149	150	150	150	151	151	151
00:04:24	151	151	151	151	151	151	150	151	150	150	150	149
00:04:36	148	148	148	148	148	148	148	148	148	149	149	149
00:04:48	149	149	149	149	149	149	149	149	149	149	148	148
00:05:00	148	148	148	148	148	149	149	149	149	149	149	149
00:05:12	149	149	149	149	149	149	150	150	150	150	151	151
00:05:24	151	152	152	152	152	153	152	153	153	153	153	153
00:05:36	152	152	152	152	152	153	153	153	153	152	153	153
00:05:48	153	153	153	153	152	153	153	152	153	153	153	154

## Sheet: C8
test 1
time	+0:00	+0:01	+0:02	+0:03	+0:04	+0:05	+0:06	+0:07	+0:08	+0:09	+0:10	+0:11
00:00:00	86	86	86	94	97	104	103	104	106	108	110	111
00:00:12	113	114	114	114	114	118	119	120	122	123	124	125
00:00:24	126	127	128	129	129	130	130	130	131	131	131	131
00:00:36	132	132	132	132	134	136	136	137	138	138	139	139
00:00:48	140	140	140	141	141	141	142	141	142	143	143	144
00:01:00	144	145	144	144	144	144	145	145	145	145	145	145
00:01:12	146	146	146	147	147	147	148	147	148	148	148	148
00:01:24	148	148	148	148	148	149	149	149	149	149	149	149
00:01:36	148	149	148	148	149	148	149	148	149	149	149	149
00:01:48	149	149	149	149	149	149	149	149	149	149	149	149
00:02:00	149	149	149	149	149	149	148	149	149	149	149	148
00:02:12	149	149	148	149	148	149	148	149	149	149	150	149
00:02:24	150	149	150	150	150	151	150	150	150	150	150	150
00:02:36	150	150	149	149	149	149	149	149	149	148	148	149
00:02:48	149	149	149	150	150	151	151	151	151	151	151	151
00:03:00	151	151	151	152	151	152	152	152	152	153	152	152
00:03:12	152	152	152	152	151	151	151	151	151	158	154	153
00:03:24	152	152	153	152	152	152	152	152	152	151	151	152
00:03:36	151	152	152	152	152	152	152	151	152	151	151	151
00:03:48	151	151	151	151	151	151	151	151	152	152	152	152
00:04:00	153	152	153	153	153	153	153	153	153	153	153	154
00:04:12	154	153	153	153	153	154	153	153	153	153	153	153
00:04:24	153	153	153	153	154	154	154	154	155	155	155	155
00:04:36	155	156	156	157	156	156	156	156	156	156	156	156
00:04:48	156	156	157	156	156	157	156	156	156	156	156	156
00:05:00	156	156	156	156	156	156	156	156	156	156	156	156
00:05:12	156	156	156	156	156	156	156	156	156	156	156	156
00:05:24	156	157	157	157	157	157	157	157	157	158	158	158
00:05:36	158	159	159	160	160	160	160	160	160	161	160	161
00:05:48	160	161	161	162	161	162	161	161	162	162	162	162
test 2
time	+0:00	+0:01	+0:02	+0:03	+0:04	+0:05	+0:06	+0:07	+0:08	+0:09	+0:10	+0:11
00:00:00	85	85	89	90	93	97	99	102	104	107	108	110
00:00:12	111	113	114	115	116	117	118	119	120	121	121	122
00:00:24	122	122	123	123	124	125	125	125	126	126	126	127
00:00:36	128	128	129	130	130	132	132	134	134	136	136	137
00:00:48	139	139	140	141	141	143	143	144	144	145	145	146
00:01:00	146	147	147	148	147	148	148	148	148	149	149	149
00:01:12	150	150	150	151	151	151	151	151	151	151	151	150
00:01:24	151	151	151	151	151	151	151	151	151	151	151	151
00:01:36	151	151	151	151	151	151	151	151	151	152	152	152
00:01:48	152	152	153	153	153	154	154	154	155	155	155	155
00:02:00	155	155	155	155	155	155	154	155	155	155	155	155
00:02:12	155	155	155	155	155	156	156	157	157	157	157	158
00:02:24	158	158	158	159	159	159	159	159	160	159	159	159
00:02:36	159	160	160	159	160	159	160	160	160	160	161	160
00:02:48	160	160	161	160	160	160	160	159	160	160	160	160
00:03:00	160	160	159	160	159	159	159	159	158	158	158	158
00:03:12	159	158	158	158	158	158	158	158	159	158	159	158
00:03:24	159	159	160	160	160	160	160	160	161	161	161	161
00:03:36	161	161	161	161	161	162	161	162	161	161	161	161
00:03:48	161	162	161	161	162	161	161	160	161	161	161	161
00:04:00	160	161	160	160	159	159	159	159	159	158	159	158
00:04:12	158	158	158	158	158	158	158	158	159	160	160	160
00:04:24	160	160	161	160	161	160	160	160	161	160	161	160
00:04:36	160	160	161	161	162	161	162	161	161	161	162	162
00:04:48	162	161	162	161	162	161	162	161	162	161	162	162
00:05:00	162	162	163	164	163	163	164	163	164	164	164	164
00:05:12	163	164	163	162	163	163	163	163	162	162	162	163
00:05:24	163	162	163	163	162	162	163	162	162	162	163	162
00:05:36	163	162	163	163	163	163	163	162	163	163	163	163
00:05:48	164	164	165	165	165	166	166	165	166	166	166	166
test 3
time	+0:00	+0:01	+0:02	+0:03	+0:04	+0:05	+0:06	+0:07	+0:08	+0:09	+0:10	+0:11
00:00:00	94	94	94	95	96	96	96	96	96	96	96	96
00:00:12	96	96	96	96	96	96	96	96	96	96	96	96
00:00:24	96	96	96	96	118	140	140	140	140	140	145	143
00:00:36	143	143	143	143	143	143	146	146	143	144	145	146
00:00:48	147	147	147	151	149	149	148	149	149	149	149	150
00:01:00	150	150	150	150	150	150	151	151	151	151	151	151
00:01:12	151	152	152	152	153	153	154	154	155	154	155	155
00:01:24	156	156	156	156	156	156	157	158	157	158	158	159
00:01:36	158	160	159	159	160	161	160	161	161	161	161	161
00:01:48	161	160	161	160	160	161	162	161	160	160	161	160
00:02:00	161	162	161	162	161	161	161	162	161	161	161	163
00:02:12	161	163	162	163	162	163	164	163	163	163	163	162
00:02:24	162	162	163	161	162	162	163	161	162	162	163	163
00:02:36	162	163	162	163	163	162	163	162	164	163	163	163
00:02:48	164	164	164	163	164	164	164	165	164	164	164	165
00:03:00	164	165	164	164	165	165	164	165	164	165	164	164
00:03:12	164	165	164	164	165	164	164	165	165	165	165	165
00:03:24	166	166	165	166	166	166	166	166	167	166	166	166
00:03:36	166	167	166	166	166	166	166	166	166	165	166	165
00:03:48	166	166	165	166	166	166	166	166	166	166	165	166
00:04:00	165	166	166	167	166	167	166	166	166	167	167	167
00:04:12	166	167	167	167	167	167	167	168	168	167	168	167
00:04:24	168	168	168	168	169	168	169	168	169	169	168	169
00:04:36	168	169	168	168	168	169	169	169	169	170	169	169
00:04:48	169	169	169	168	169	168	168	169	169	168	169	169
00:05:00	169	169	169	169	169	170	169	169	170	169	169	169
00:05:12	169	169	169	169	169	170	169	170	170	170	170	170
00:05:24	170	170	171	170	170	170	170	170	171	171	171	171
00:05:36	172	172	172	172	172	171	171	172	172	173	171	172
00:05:48	172	171	170	171	171	172	170	171	171	170	171	169

## Sheet: C9
test 1
time	+0:00	+0:01	+0:02	+0:03	+0:04	+0:05	+0:06	+0:07	+0:08	+0:09	+0:10	+0:11
00:00:00	97	97	98	100	103	104	104	101	99	97	97	97
00:00:12	99	101	101	102	103	104	105	106	108	110	112	114
00:00:24	116	117	118	119	120	120	120	120	120	117	115	114
00:00:36	114	112	111	110	110	109	109	110	111	110	109	108
00:00:48	108	109	110	112	114	116	116	116	115	115	114	113
00:01:00	112	112	112	113	114	115	115	114	113	112	111	110
00:01:12	110	110	110	109	110	110	112	111	112	113	114	115
00:01:24	116	117	119	120	120	118	115	113	110	109	109	111
00:01:36	113	115	117	117	117	117	117	117	118	118	118	117
00:01:48	117	117	117	118	119	120	120	120	121	121	121	121
00:02:00	120	119	120	121	122	125	126	127	127	126	124	123
00:02:12	122	119	118	116	116	116	117	117	118	118	118	118
00:02:24	118	119	120	120	120	122	123	125	126	126	126	126
00:02:36	125	123	122	121	122	123	124	126	126	127	126	126
00:02:48	126	126	126	126	126	127	127	127	127	127	128	129
00:03:00	129	128	127	125	124	124	123	123	123	124	124	125
00:03:12	125	126	127	128	128	127	127	127	127	126	126	125
00:03:24	125	126	126	126	126	127	128	129	129	128	128	127
00:03:36	127	126	124	122	120	118	117	118	118	118	119	119
00:03:48	119	120	120	119	118	117	115	115	115	115	116	118
00:04:00	119	120	121	122	122	122	122	122	120	119	118	117
00:04:12	117	117	118	119	119	121	122	124	124	124	125	125
00:04:24	125	125	125	125	125	125	124	123	123	124	125	126
00:04:36	127	127	127	126	126	125	125	124	123	123	123	123
00:04:48	122	122	121	120	120	120	121	121	122	123	124	125
00:05:00	125	126	127	129	129	128	127	126	124	122	120	119
00:05:12	119	119	119	119	120	120	121	120	120	119	120	121
00:05:24	121	123	124	125	126	126	124	124	124	124	124	124
00:05:36	124	124	123	121	119	118	119	118	118	119	118	119
00:05:48	119	119	118	118	118	118	118	118	118	118	119	120
test 2
time	+0:00	+0:01	+0:02	+0:03	+0:04	+0:05	+0:06	+0:07	+0:08	+0:09	+0:10	+0:11
00:00:00	90	90	90	90	90	90	90	90	90	90	90	90
00:00:12	90	90	90	118	118	118	118	118	118	118	118	118
00:00:24	118	118	118	118	118	118	118	118	118	118	118	118
00:00:36	118	118	118	118	118	118	118	118	118	118	118	118
00:00:48	118	118	136	129	129	129	129	129	129	129	129	129
00:01:00	129	129	129	129	129	129	129	129	129	129	129	129
00:01:12	129	129	129	129	129	129	129	129	129	129	129	129
00:01:24	129	129	129	129	129	129	129	129	129	129	129	129
00:01:36	129	129	129	129	129	129	129	129	129	129	129	129
00:01:48	129	129	129	129	129	129	129	129	151	151	151	151
00:02:00	151	151	151	151	151	151	151	151	151	151	151	151
00:02:12	151	151	151	151	151	151	151	151	151	151	151	151
00:02:24	151	151	151	151	151	151	151	151	151	151	151	151
00:02:36	151	151	151	151	151	151	151	151	151	151	151	151
00:02:48	151	151	151	151	151	151	151	151	151	151	144	143
00:03:00	144	143	144	144	144	144	143	143	142	142	142	142
00:03:12	142	147	146	146	146	146	146	146	149	148	147	149
00:03:24	150	152	152	153	153	152	152	151	150	150	150	151
00:03:36	151	151	151	156	154	153	153	156	154	153	154	154
00:03:48	154	154	154	154	155	155	155	156	156	156	156	155
00:04:00	155	155	155	154	154	154	154	155	154	154	152	151
00:04:12	150	149	149	148	149	149	150	151	151	151	150	149
00:04:24	148	148	149	148	148	149	148	148	147	146	146	146
00:04:36	146	146	146	148	148	149	148	147	146	145	145	146
00:04:48	148	149	151	152	153	154	154	154	153	153	152	152
00:05:00	152	151	151	151	152	152	151	151	150	150	150	150
00:05:12	150	150	149	149	148	148	148	149	149	150	150	151
00:05:24	151	152	152	152	152	153	153	153	153	154	154	155
00:05:36	155	156	156	156	156	155	154	152	151	151	151	152
00:05:48	152	154	155	155	156	155	155	156	154	154	155	155
test 3
time	+0:00	+0:01	+0:02	+0:03	+0:04	+0:05	+0:06	+0:07	+0:08	+0:09	+0:10	+0:11
00:00:00	92	92	94	97	100	102	104	105	104	104	105	106
00:00:12	107	109	109	111	111	112	113	114	115	117	118	119
00:00:24	120	121	121	122	123	123	123	123	122	122	121	122
00:00:36	122	122	122	124	124	125	125	125	125	124	124	123
00:00:48	123	123	123	123	123	124	125	126	126	125	124	123
00:01:00	123	123	122	122	121	122	122	123	124	125	126	126
00:01:12	128	128	128	129	129	130	130	130	130	130	130	130
00:01:24	130	131	131	132	132	132	132	132	132	133	134	134
00:01:36	134	134	135	135	136	137	137	137	136	135	134	133
00:01:48	134	134	135	134	135	136	136	137	137	138	138	138
00:02:00	137	135	136	135	134	135	135	135	136	136	136	136
00:02:12	136	136	136	136	137	137	139	142	143	143	143	144
00:02:24	144	145	144	144	145	145	145	144	144	144	142	142
00:02:36	143	143	143	143	142	141	141	140	140	140	141	142
00:02:48	142	142	142	143	144	144	145	147	148	148	149	149
00:03:00	149	149	148	148	147	146	145	144	143	143	142	142
00:03:12	142	142	143	143	143	142	142	141	142	142	143	144
00:03:24	144	145	145	145	146	147	148	147	147	146	146	146
00:03:36	146	146	147	147	148	148	148	147	148	148	148	148
00:03:48	148	148	147	146	145	145	144	144	144	143	143	143
00:04:00	143	143	144	144	144	144	143	143	142	142	143	144
00:04:12	144	145	145	145	145	145	146	146	147	147	148	148
00:04:24	148	147	146	146	146	145	146	147	147	148	149	150
00:04:36	152	153	153	153	153	153	153	153	153	152	150	149
00:04:48	149	149	149	149	149	150	150	150	151	151	151	151
00:05:00	152	151	151	151	151	150	150	150	149	149	149	149
00:05:12	149	149	148	148	147	147	147	147	146	146	147	147
00:05:24	147	148	148	147	147	147	147	146	147	147	147	147
00:05:36	147	148	148	149	149	150	149	149	148	147	148	147
00:05:48	147	148	149	150	151	151	152	152	151	151	150	151

## Sheet: C10
test 1
time	+0:00	+0:01	+0:02	+0:03	+0:04	+0:05	+0:06	+0:07	+0:08	+0:09	+0:10	+0:11
00:00:00	93	93	93	97	100	105	110	115	118	121	123	126
00:00:12	128	130	130	131	132	135	136	137	139	140	141	141
00:00:24	141	142	142	142	143	143	144	144	144	145	146	146
00:00:36	146	147	147	148	148	148	149	150	151	151	151	151
00:00:48	151	151	151	150	150	149	148	147	146	147	147	148
00:01:00	148	149	149	148	149	149	149	149	148	149	149	150
00:01:12	150	149	150	150	150	150	149	149	149	149	149	149
00:01:24	150	151	152	151	151	151	151	151	152	152	152	152
00:01:36	153	153	154	154	155	157	157	156	156	155	155	154
00:01:48	155	156	156	156	156	155	155	155	155	155	156	156
00:02:00	156	156	155	156	156	156	156	156	156	156	156	156
00:02:12	156	157	157	157	157	156	156	155	156	156	156	157
00:02:24	158	158	157	158	158	159	160	160	160	160	160	160
00:02:36	159	159	158	158	160	160	160	159	159	159	158	159
00:02:48	158	158	158	158	158	162	160	159	159	160	160	158
00:03:00	158	159	159	160	161	160	160	159	160	160	161	161
00:03:12	161	161	160	159	159	159	159	160	161	160	160	161
00:03:24	162	164	163	163	163	163	163	164	165	166	165	166
00:03:36	166	166	166	167	166	166	166	165	165	165	167	166
00:03:48	166	166	166	165	165	167	166	165	165	165	165	165
00:04:00	165	166	166	165	165	165	164	165	165	164	163	163
00:04:12	165	164	164	164	165	166	166	166	167	167	167	169
00:04:24	169	168	169	169	169	169	170	170	169	170	169	168
00:04:36	169	168	168	168	168	167	167	167	167	166	167	167
00:04:48	166	166	166	171	166	167	166	166	165	166	166	165
00:05:00	166	166	166	167	168	167	167	167	166	166	166	167
00:05:12	165	166	167	167	168	168	168	169	168	169	168	169
00:05:24	170	170	170	170	170	170	170	171	171	171	171	171
00:05:36	170	169	171	170	171	171	171	170	171	171	171	172
00:05:48	171	171	172	170	171	171	171	171	171	171	171	171
test 2
time	+0:00	+0:01	+0:02	+0:03	+0:04	+0:05	+0:06	+0:07	+0:08	+0:09	+0:10	+0:11
00:00:00	94	94	94	103	106	109	112	115	118	120	124	125
00:00:12	127	129	132	134	135	138	139	140	142	143	144	144
00:00:24	145	146	146	147	148	149	149	150	150	150	150	150
00:00:36	151	151	151	151	151	152	152	152	152	152	153	153
00:00:48	154	154	155	154	155	155	155	155	156	156	156	157
00:01:00	157	157	157	157	158	157	158	158	158	159	159	159
00:01:12	159	158	158	158	158	158	158	158	158	158	158	159
00:01:24	158	159	160	160	160	160	161	161	161	162	161	161
00:01:36	161	161	161	161	162	162	162	162	160	160	160	160
00:01:48	160	160	160	160	161	162	162	161	161	161	160	160
00:02:00	160	160	161	161	161	161	160	160	159	159	158	158
00:02:12	158	158	158	158	158	158	158	159	159	160	161	161
00:02:24	162	162	161	161	162	162	163	163	164	163	163	163
00:02:36	161	160	160	161	161	162	163	163	164	164	163	165
00:02:48	164	164	167	163	165	164	165	165	165	166	166	166
00:03:00	166	165	165	165	165	164	164	163	163	163	163	163
00:03:12	164	165	163	165	165	165	166	166	165	166	166	166
00:03:24	166	166	166	165	165	165	164	165	164	164	164	164
00:03:36	163	163	163	163	164	164	165	164	163	164	163	163
00:03:48	165	165	166	165	165	166	166	167	167	166	166	166
00:04:00	165	166	165	165	166	165	165	165	165	164	164	163
00:04:12	163	164	165	165	165	165	166	166	166	166	167	167
00:04:24	168	168	168	169	168	169	169	169	169	171	170	170
00:04:36	171	170	170	170	170	170	171	170	170	170	170	171
00:04:48	170	170	170	170	170	171	171	171	172	171	171	172
00:05:00	172	171	172	172	172	170	170	171	169	170	169	169
00:05:12	170	171	170	171	170	170	169	170	170	170	171	172
00:05:24	171	172	172	171	172	171	171	172	172	171	171	171
00:05:36	173	172	172	172	173	172	171	171	170	171	171	172
00:05:48	170	172	173	173	173	173	172	172	172	170	171	172
test 3
time	+0:00	+0:01	+0:02	+0:03	+0:04	+0:05	+0:06	+0:07	+0:08	+0:09	+0:10	+0:11
00:00:00	82	82	82	87	90	92	97	101	105	109	112	114
00:00:12	116	118	119	120	122	123	124	124	125	126	127	128
00:00:24	129	130	131	133	135	136	137	140	142	144	145	147
00:00:36	148	150	150	151	151	151	152	152	152	153	153	153
00:00:48	154	154	154	155	155	156	155	156	156	156	157	157
00:01:00	157	158	157	158	157	157	157	157	157	157	158	158
00:01:12	158	157	158	157	157	157	157	157	157	157	157	158
00:01:24	159	159	160	161	161	161	161	161	160	160	161	160
00:01:36	160	160	160	160	160	161	160	160	160	159	159	160
00:01:48	160	161	162	161	163	163	163	163	164	163	162	162
00:02:00	162	163	163	163	164	164	164	165	165	164	164	164
00:02:12	164	164	165	165	165	165	166	167	167	167	167	167
00:02:24	168	168	169	169	168	169	168	169	169	169	169	169
00:02:36	169	170	168	169	169	169	170	170	170	169	170	170
00:02:48	170	169	169	169	169	170	171	170	171	171	172	172
00:03:00	171	172	172	170	171	170	170	170	170	171	171	170
00:03:12	170	169	169	169	167	167	168	168	168	168	168	167
00:03:24	167	167	166	166	166	166	167	167	167	168	168	168
00:03:36	170	169	169	170	170	169	170	169	170	171	170	171
00:03:48	172	171	171	171	171	170	170	169	169	169	170	170
00:04:00	170	170	170	170	170	169	169	168	168	169	167	167
00:04:12	168	168	169	169	167	168	167	167	167	167	167	167
00:04:24	167	168	167	167	167	168	168	167	167	167	166	167
00:04:36	166	167	167	167	167	166	167	167	167	168	169	167
00:04:48	167	166	167	167	168	169	169	169	169	169	169	169
00:05:00	169	168	167	165	167	167	167	169	168	168	167	168
00:05:12	168	167	166	165	166	167	167	168	168	168	167	168
00:05:24	166	166	167	166	167	167	167	169	168	169	170	169
00:05:36	169	171	170	170	171	170	170	171	170	171	171	171
00:05:48	170	170	169	169	169	169	167	167	168	167	168	167

[truncated: 2 more sheets: C11, C12]
